# Supplementary material for: Impact of technology- and parent-based psychosocial interventions on family dynamics factors in children with cancer: A systematic review
Source: PLoS One. 2025 May 13;20(5):e0323483. doi: 10.1371/journal.pone.0323483 (PMC12074529; doi:10.1371/journal.pone.0323483)
Supplement: S1 File — (XLSX) [file pone.0323483.s003.xlsx]

## Sheet: Sheet1
Date of Data	Name of Data	Title	Author	Country	Year	Study design	Sample characteristics	Model framwork	Intervention delivery method	Outcomes	Instruments	Intervention duration	Control type	Results
20.08.2024	Zitong Zhang	Improved Parent-Child Communication following a RCT Evaluating a Legacy Intervention for Children with Advanced Cancer	Akard,et.al	USA	2021	RCT	children with advanced cancer Ninety-seven parent-child dyads were included children 7 to 17 years of age and their primary parent caregiver;	dignity model	web-based legacy intervention	parent-child communication	Parent Adolescent Communication Scale (PACS)	two weeks	usual care	lthough there were strong intervention effects, there was no statistically significant difference in changes in parent-child communication between the groups. In contrast to standard care, legacy-making demonstrated patterns of increasing the caliber of communication—particularly father-child communication—between children and their parents over time.
20.08.2024	Zitong Zhang	Effects of a Web-Based Pediatric Oncology Legacy Intervention on Parental Coping	Akard, et.al	USA	2021	RCT	children with advanced cancer Ninety-seven parent-child dyads were included patients aged 7–17 years and their primary parent caregiver	dignity model	web-based legacy intervention	parental coping	the Response to Stress Questionnaire	2 weeks	usual care	The legacy intervention revealed trends toward parents using more primary control and disengagement coping methods over time in comparison to usual care, but there was no statistically significant difference in parental coping.
20.08.2024	Zitong Zhang	A community-based trial of a psychosocial eHealth intervention for parents of children with cancer	Canter, et.al	USA	2022	a single-arm pre-post design	they (a) were the primary caregiver of a child with cancer between the ages 0 and 17; Of this subset, 29 parents (60%) completed consent and began eSCCIP. Nineteen parents (66%) completed eSCCIP.	family system model	a web browser; online modules; telehealth sessions; video; The SCCIP program	family functioning and relationships	The SCORE-15	The average was 5.41 weeks (range 2.71–11.43 weeks).	baseline	There was no statistically significant in family function, minimal effects were detected for measures of family function, warranting additional explorations (Cohen’s d=0.15).
22.08.2024	Zitong Zhang	Acceptability and Feasibility of eSCCIP: Results From a Pilot Study of the Electronic Surviving Cancer Competently Intervention Program	Canter, et.al	USA	2023	a single-arm pre-post design	they (a) were the primary caregiver of a child with cancer between the ages 0 and 17; A total of 44 caregivers were recruited from 38 families, consisting of 12 participants who formed 6 dyads and 32 monads	family system model	a web browser; online modules; telehealth sessions; video; The SCCIP program	family functioning and relationships	The SCORE-15	37 days (range=8–91 days; SD= 22.46 days)	baseline	The family functioning was noted to be statistically significant before and after the intervention, but the differences were relatively small (Cohen’s d=0.33).
22.08.2024	Zitong Zhang	Development and effects of an internet-based family resilience-promoting program for parents of children with cancer: A randomized controlled trial	Park, et.al	South Korea	2023	parallel group,and a block randomized controlled pre-post design study	One parent, mother or father, per family of a child aged less than 18 years; 20 and 21 participants were included in the experimental and control groups, respectively	Walsh’s Family Resilience Framework	internet-based family resilience-promoting program	family function	Growth, Affection, and Resolve (APGAR) scale	4 weeks	usual care	Family function did not show any statistically significant changes between the two groups (t = 0.068, p = 0.795). When the outcome variable was compared over time in the experimental group, the family function revealed a more significant difference (β = 1.256, p =0.018, effect size = 0.394), as did the levels of change in the overall family resilience score (β = 13.214, p =0.003, effect size = 0.…
20.08.2024	Yilin Zhang	Acceptability and feasibility of an e-mental health intervention for parents of childhood cancer survivors: "Cascade"	Wakefield,et.al	Australia	2016	RCT	they (i) had a child aged 15 years or younger who had completed cancer treatment with curative intent in the past 5 years; Forty-seven parents were randomized to Cascade (n = 25) or a 6-month waitlist (n = 22)	the Uncertainty in illness and the Family Systems-illness models	an online, group-based, cognitive behavioral therapy intervention; online sessions,APP	family functioning	the McMaster Family Assessment Device	2 weeks	usual care	Group (waitlist vs. intervention) and time (baseline vs. post-intervention vs. follow-up) did not significantly affect family function.
20.08.2024	Yilin Zhang	Impact of Age-appropriate Preparations for Children With Cancer Undergoing Radiotherapy on Parents and Family Functioning, Parents' Anxiety and Hospital Costs - A Feasibility Study	Gårdling, et.al	Sweden	2018	An un-matched quasi-experimental controlled clinical trial	parents of children aged 3–18 years diagnosed with cancer who were referred to elective RT; a control group including 31 parents of 16 children receiving traditional care and an intervention group including 32 parents of 17 children receiving age-appropriate preparation including seven parts.	the Medical Research Council's (MRC) framework	audiovisual(AV)goggles; Age-appropriate Preparations	family functioning; the parents' ability to cope with stressful life event	The Swedish version of the Sense of Coherence (SOC) questionnaire; The Swedish version of the questionnaire PedsQL™ Family Impact Module	none	traditional care consisting of non-standardized information	There was no significant main effect on family function between the intervention and control groups (p=0.269), but family function improved over time, and there were no statistically significant differences between the groups in the total and dimensional scores of parental coping (p = 0.39).
20.08.2024	Yilin Zhang	In-person vs. web-based administration of a problem-solving skills intervention for parents of children with cancer: report of a randomized noninferiority trial	Phipps, et.al	USA	2020	RCT	parent of a child diagnosed with any malignancy; 621 caregivers of children with newly diagnosed cancer were randomly assigned to standard BI delivered face-to-face or a web-based version delivered via mobile device.	none	a web-based version delivered via mobile device	problem-solving skills.	The Social Problem-Solving Inventory, Revised (SPSI-R)	8 1-hour individual sessions;8 weeks	face to face	The difference in problem-solving skills between the Internet-based intervention group had a statistically significant difference with a medium effect between pre- and post-intervention (effect size d = 0.32, t = 5.32, p <0.001), and that the implementation of the intervention improved problem-solving skills in children with cancer to a certain extent, but the difference between the intervention …
22.08.2024	Yilin Zhang	mHealth Supportive Care Intervention for Parents of Children With Acute Lymphoblastic Leukemia: Quasi-Experimental Pre- and Postdesign Study	Wang, et.al	China	2018	a quasi-experimental pre- and post design study	parents were the main caregiver of a child diagnosed with ALL at the age <15 years;101 parents were enrolled in the study, with 50 in the observation group and 51 in the intervention group;	The Supportive Care Needs Framework	the CA app, WeChat Official Account,	Burden of Care;	The Zarit Burden Inventory (ZBI);	3 months	usual care	The findings demonstrated that parents' care load grew significantly (P=0.01) during the course of the three-month observation period. While there was no significant rise in the intervention group and no significant difference between the two groups (P=0.62, P=0.08), the care load of the parents in the observation group increased significantly (P=0.09).
22.08.2024	Yilin Zhang	Developing a Family-Level Intervention for Families of Children With Cancer	Svavarsdottir,et.al	Iceland	2006	A one-group, pretest and post-test, quasi-experimental design.	the children had to be younger than 18 years and newly diagnosed with cancer,10 families (19 parents) of children and adolescents newly diagnosed with cancer	the Calgary Family Intervention Model (CFIM)	Internet support interviews	parent’s effectiveness in coping；Family strength and resources；Family adaptation ；	The Coping Health Inventory for Parents (CHIP)； Family Hardiness Index (FHI) ；Family Adaptation Scale (FAS)	6 months	baseline	There were no significant differences were founded among parental coping, parents' family hardiness and adaptation before and after the intervention. But it was found that there is a trend towards increased use of coping strategies by parents, and mothers' perceptions of both the family hardiness and adaptation decreased, and fathers' perceptions of their family hardiness remained unchanged, and …
22.08.2024	Zitong Zhang	Effect of mHealth-based relaxation program on stress coping and anxiety levels in mothers of children with cancer: A randomized controlled study	Ozturk, et al.	Turkey	2024	RCT	mothers whose child had been treated for cancer for at least two months	the Smith’s Attentional Behavioral Cognitive (ABC) relaxation theory	M-health intervention with video instructions	Stress coping	the Stress Coping Scale;(SCS)	8 Weeks	usual care	At baseline, mean SCS scores were similar between the intervention (59.24 ± 21.26) and control (60.28 ± 2.08) groups. After the intervention, the intervention group’s mean SCS scores rose to 91.04 ± 1.57, significantly higher than the control group (58.16 ± 2.55, p < 0.05). Subdimension scores—problem avoidance (31.16 ± 0.59), problem orientation (30.84 ± 0.88), and social support seeking (29.04 …
22.08.2024	Yilin Zhang	Efficacy of Op Koers Online, an online group intervention for parents of children with cancer: Results of a randomized controlled trial	Joosten, et al.	Netherlands	2024	RCT	Parents of a child with cancer (diagnosis <5 years ago)	the disability-stress-coping model	Op Koers intervention with online chat sessions and a booster session	Coping skills	Disease-related coping skills questionnaire(DCRQ)	6 Weeks	usual care	The intervention significantly improved the use of relaxation coping skills at T1 (β = 0.35) and T2 (β = 0.32). However, no significant effects were observed for open communication, positive thinking, or predictive control coping skills. In the intervention group, relaxation continued to improve from T2 to T3 (β = 0.28).
