# Supplementary material for: Impact of technology- and parent-based psychosocial interventions on family dynamics factors in children with cancer: A systematic review
Source: PLoS One. 2025 May 13;20(5):e0323483. doi: 10.1371/journal.pone.0323483 (PMC12074529; doi:10.1371/journal.pone.0323483)
Supplement: S4 File — (XLSX) [file pone.0323483.s006.xlsx]

## Sheet: Sheet1
Study ID	Author	Year	Title	Bias	Authors’ judgment
1	Akard.T.F	2021	Improved Parent-Child Communication following a RCT Evaluating a Legacy Intervention for Children with Advanced Cancer	Random sequence generation (selection bias)	L
				Allocation concealment (selection bias)	L
				Blinding of participants and researchers(performance bias)	H
				Blinding of outcome assessment (detection bias)	U
				Incomplete outcome data (attrition bias)	L
				Selective reporting (reporting bias)	L
				Other bias	L
2	Akard.T.F	2021	Effects of a Web-Based Pediatric Oncology Legacy Intervention on Parental Coping	Random sequence generation (selection bias)	L
				Allocation concealment (selection bias)	L
				Blinding of participants and researchers(performance bias)	H
				Blinding of outcome assessment (detection bias)	U
				Incomplete outcome data (attrition bias)	L
				Selective reporting (reporting bias)	L
				Other bias	L
3	Wakefield, C. E.	2016	Acceptability and feasibility of an e-mental health intervention for parents of childhood cancer survivors: "Cascade"	Random sequence generation (selection bias)	U
				Allocation concealment (selection bias)	U
				Blinding of participants and researchers(performance bias)	H
				Blinding of outcome assessment (detection bias)	L
				Incomplete outcome data (attrition bias)	L
				Selective reporting (reporting bias)	L
				Other bias	L
4	Phipps, S.	2020	In-person vs. web-based administration of a problem-solving skills intervention for parents of children with cancer: report of a randomized noninferiority trial	Random sequence generation (selection bias)	L
				Allocation concealment (selection bias)	L
				Blinding of participants and researchers(performance bias)	H
				Blinding of outcome assessment (detection bias)	U
				Incomplete outcome data (attrition bias)	L
				Selective reporting (reporting bias)	L
				Other bias	L
5	Park, M.	2023	Development and effects of an internet-based family resilience-promoting program for parents of children with cancer: A randomized controlled trial	Random sequence generation (selection bias)	L
				Allocation concealment (selection bias)	U
				Blinding of participants and researchers(performance bias)	H
				Blinding of outcome assessment (detection bias)	H
				Incomplete outcome data (attrition bias)	L
				Selective reporting (reporting bias)	L
				Other bias	L
6	Ozturk, C.S.	2024	Effect of mHealth-based relaxation program on stress coping and anxiety levels in mothers of children with cancer: A randomized controlled study	Random sequence generation (selection bias)	L
				Allocation concealment (selection bias)	L
				Blinding of participants and researchers(performance bias)	L
				Blinding of outcome assessment (detection bias)	L
				Incomplete outcome data (attrition bias)	L
				Selective reporting (reporting bias)	L
				Other bias	L
7	Joosten, M.M.H.	2024	Efficacy of Op Koers Online, an online group intervention for parents of children with cancer: Results of a randomized controlled trial	Random sequence generation (selection bias)	L
				Allocation concealment (selection bias)	L
				Blinding of participants and researchers(performance bias)	U
				Blinding of outcome assessment (detection bias)	U
				Incomplete outcome data (attrition bias)	L
				Selective reporting (reporting bias)	L
				Other bias	L
8	Canter, K. S.	2022	A community-based trial of a psychosocial eHealth intervention for parents of children with cancer	Selection of participants	U
				Confounding variables	U
				Measurement of exposure	H
				Blinding of outcome assessments	U
				Incomplete outcome data	L
				Selective outcome reporting	L
9	Canter, K. S.	2023	Acceptability and Feasibility of eSCCIP: Results From a Pilot Study of the Electronic Surviving Cancer Competently Intervention Program	Selection of participants	U
				Confounding variables	U
				Measurement of exposure	H
				Blinding of outcome assessments	U
				Incomplete outcome data	L
				Selective outcome reporting	L
10	Gårdling, J.	2018	Impact of Age-appropriate Preparations for Children With Cancer Undergoing Radiotherapy on Parents and Family Functioning, Parents' Anxiety and Hospital Costs - A Feasibility Study	Selection of participants	L
				Confounding variables	L
				Measurement of exposure	H
				Blinding of outcome assessments	U
				Incomplete outcome data	L
				Selective outcome reporting	L
11	Wang.J.T.	2018	mHealth Supportive Care Intervention for Parents of Children With Acute Lymphoblastic Leukemia: Quasi-Experimental Pre- and Postdesign Study	Selection of participants	U
				Confounding variables	U
				Measurement of exposure	H
				Blinding of outcome assessments	U
				Incomplete outcome data	L
				Selective outcome reporting	L
12	Svavarsdottir, E.	2006	Developing a Family-Level Intervention for Families of Children With Cancer	Selection of participants	U
				Confounding variables	U
				Measurement of exposure	H
				Blinding of outcome assessments	U
				Incomplete outcome data	U
				Selective outcome reporting	L
					Note: L:Low risk,H:High risk,U:Unclear
